# Supplementary material for: The Impact of Surgical Approach on Mid-Term Clinical Outcomes Following Hemiarthroplasty for Femoral Neck Fractures: A Systematic Review and Meta-Analysis of Postero-Lateral Versus Direct Lateral Approaches
Source: J Clin Med. 2025 Dec 14;14(24):8846. doi: 10.3390/jcm14248846 (PMC12733536; doi:10.3390/jcm14248846)
Supplement: Supplementary file 1 [file jcm-14-08846-s001.zip]

Archive with 1 entries (1 files):
- jcm-3998119-supplementary.pdf
